# Supplementary material for: Loss of Dec1 inhibits alcohol-induced hepatic lipid accumulation and circadian rhythm disorder
Source: BMC Mol Cell Biol. 2024 Jan 2;25:1. doi: 10.1186/s12860-023-00497-y (PMC10763066; doi:10.1186/s12860-023-00497-y)
Supplement: Supplementary file 1 — Supplementary Material 1 [file 12860_2023_497_MOESM1_ESM.xlsx]

## Sheet: Sheet1
		Data of Fig.1
		Period	0-1M	1-2M	2-3M	0-1M	1-2M	2-3M
		Mice	WT	WT	WT	Dec1KO	Dec1KO	Dec1KO
		Average	32.1	31.6667	37.0667	39.5	39.5	44.1889
		sample1	31.3	33	37.5	37.5	40	43.8
		sample2	32.5	29	37.5	35.5	40	44
		sample3	32.5	31	36.2	39.5	42	42
		sample4	31.3	32	37.5	42	35.5	47.5
		sample5	32.5	34	37.5	38	37.5	44.5
		sample6	32.5	32	36.2	39	39.5	45.5
		sample7	31.3	32	37.5	41	41	45.8
		sample8	32.5	30	37.5	41	41	43.8
		sample9	32.5	32	36.2	42	39	40.8
			1.86916	4.73684	1.7536	5.62544	5.02358	4.52524
		STDEV	0.6	1.5	0.65	2.22205	1.98431	1.99965
		T-Test	8.26023e-06	2.3551e-05	9.06934e-07
		Drinking quantities in nine independent samples were evaluated by the liquid amounts remaining in the bottle. *P<0.01, according to the t-test.
		0-1M: amount from start to 1 month, 1-2M: amount from 1 to 2 month, 2-3M: amount from 2 to 3 month.
		Graph of drinking quantities of WT (black color) and Dec1KO (Gray color). 1: 1st month, 2: 2nd month, 3: 3rd month.
