# Supplementary material for: Loss of Dec1 inhibits alcohol-induced hepatic lipid accumulation and circadian rhythm disorder
Source: BMC Mol Cell Biol. 2024 Jan 2;25:1. doi: 10.1186/s12860-023-00497-y (PMC10763066; doi:10.1186/s12860-023-00497-y)
Supplement: Supplementary file 2 — Supplementary Material 2 [file 12860_2023_497_MOESM2_ESM.xlsx]

## Sheet: Sheet1
	Data of Fig.3C		WT Lipid degeneration	Dec1 KO Lipid degeneration
		Average	39.8	2.56667
	WT1, Dec1 KO1	Field1	39	4
		Field2	49	5
		Field3	36	0
		Field4	22	1
		Field5	37	1
		Field6	40	6
		Field7	43	2
		Field8	50	9
		Field9	33	4
		Field10	41	8
	WT2, Dec1 KO2	Field1	35	2
		Field2	45	6
		Field3	47	1
		Field4	52	3
		Field5	40	4
		Field6	41	5
		Field7	35	3
		Field8	45	1
		Field9	28	2
		Field10	41	2
	WT3, Dec1 KO3	Field1	49	0
		Field2	50	1
		Field3	44	2
		Field4	45	1
		Field5	31	0
		Field6	32	0
		Field7	42	2
		Field8	35	0
		Field9	28	1
		Field10	39	1			Lipid degeneration of average number of WT and Dec1 KO.
			1.848	9.35979
		STDEV	7.35504	2.40235
		T-test	2.3212e-23
			Lipid degeneration around central vein was counted in ten microscopic fields by 400 x magnification.
